# Supplementary material for: Experiences of an earthquake during pregnancy, antenatal mental health and infants’ birthweight in Bhaktapur District, Nepal, 2015: a population-based cohort study
Source: BMC Pregnancy Childbirth. 2020 Jul 20;20:414. doi: 10.1186/s12884-020-03086-5 (PMC7370411; doi:10.1186/s12884-020-03086-5)
Supplement: Supplementary file 5 — Additional file 5. Questionnaires. English version of the set of Questionnaires that used to collect primary data [file 12884_2020_3086_MOESM5_ESM.xlsx]

## Sheet: Round 1 ques
QUESTIONNAIRES
English version of the set of Questionnaires that used to collect primary data
A		THE HEALTH OF PREGNANT WOMEN
PARTICIPANT's IDENTIFICATION
District				___________________________				Respondent ID	Commune code			__ __ __
Village				___________________________				Municipality	Respondent ID			_________________________
Contact No			1)______________ 2)________________						Respondent ID
DATA MANAGEMENT
1	Interviewer			__________________________					Date	Date of Interview __ __/__ __/ __ __ (d/m/y)
2	Supervisor			__________________________					Date
ANTRHOPOMETRIC INFORMATION
101	What was your pre-pregnancy body weight? (if respondent can not tell exact weight, ask her to guess)										__ __ . __ kg
102	What is body weight of respondent now? (measure yourself)										__ __ . __ kg
103	Height of respondent (measure yourself)										__ __ __ cm
Part 1: BASIC INFORMATION
SAY:	At first, I would like to ask you some questions about yourself
104	What is your date of birth? (day/month/year)										__ __/__ __/__ __ __ __
	(If the respondent can't remember her DOB, ask) How old are you?										__ __ years old
105	What is your ethnicity e.g. Brahmin, newar, chhetri etc?
		+ Brahmin- hill									[ ] 1
		+ Chhetri									[ ] 2
		+ Newar									[ ] 3
		+ Tamang									[ ] 4
		+ Gurung									[ ] 5
		+ Musalman									[ ] 6
		+ Gharti/Bhujel									[ ] 7
		+ Other (specify)			_________________________________						[ ] 8
106	What is your main occupation?
		+ Farmer									[ ] 1
		+ Labour (daily wages) e.g. construction work, farming etc.									[ ] 2
		+ Government employee									[ ] 3
		+ Private organization employee									[ ] 4
		+ Self employee in private business									[ ] 5
		+ Student									[ ] 6
		+ Housewife									[ ] 7
		+ Other (specify)			_________________________________						[ ] 8
107	Does your main occupation provide a stable income?										Yes [ ] 1		No [ ] 0
108	What is your highest education level?
		+ Illiterate									[ ] 1
		+ Can read or write but not attended formal schooling (literate)									[ ] 2
		+ Primary school (1 - 5 classes)									[ ] 3
		+ Secondary school (6 - 10 classes)									[ ] 4
		+ SLC (school leaving certificate) and above									[ ] 5
109	What's your family structure?							nuclear [ ] 1			joint [ ] 2		extended [ ] 3
110	Do you consume any of the following?						if yes, started before or after earthquake ?		if yes, when started ?	How often do you consume now?				change in frequency after earthquake?
							before	after	after	once a week or less	few times a week	once a day	more than once a day	write if increase = 2, decrease = 1, same as before = 0, Don't Know = 9
		1. chewing tobacco				( ) 1	[ ] 1	[ ] 2	[ ] 2	[ ] 1	[ ] 2	[ ] 3	[ ] 4
		2. biddi/cigarette				( ) 2	[ ] 1	[ ] 2	[ ] 2	[ ] 1	[ ] 2	[ ] 3	[ ] 4
		3. alcohol				( ) 3	[ ] 1	[ ] 2	[ ] 2	[ ] 1	[ ] 2	[ ] 3	[ ] 4
		4. others (specify) __________				( ) 4	[ ] 1	[ ] 2	[ ] 2	[ ] 1	[ ] 2	[ ] 3	[ ] 4
111	What's your current marital status?
		+ married									[ ] 1
		+ Separated / Divorced									[ ] 2		Skip to =>201
		+ Not married									[ ] 3		Skip to =>201
		+ Widowed									[ ] 4		Skip to =>201
		+ Other (specify)			_________________________________						[ ] 5
112	What's your current type of marriage?
		+ Love marriage (chose partner herself)									[ ] 1
		+ Arrange marriage (family or someone else arranged her partner)									[ ] 2
		+ Love and arrange marriage									[ ] 3
113	How many wifes your husband has currently?
		+ Only one									[ ] 1
		+ More than one									[ ] 2
114	How old is your life partner/husband?										__ __years old (completed year)			don't know 9 [ ]
115	What is your husband's main occupation?
		+ Farmer									[ ] 1
		+ Labour (daily wages) e.g. construction work, farming etc.									[ ] 2
		+ Government employee									[ ] 3
		+ Private organization employee									[ ] 4
		+ Self employee in a private business									[ ] 5
		+ British or Indian army									[ ] 6
		+ Works in a gulf country									[ ] 7
		+ Migrant worker in India									[ ] 8
		+ Student									[ ] 9
		+ Other (specify)			_________________________________						[ ] 10
116	Does your husband's main occupation provide a stable income?										Yes [ ] 1		No [ ] 0
117	What is your husband's highest education level?
		+ Illiterate									[ ] 1
		+ Can read or write but not attended formal schooling (literate)									[ ] 2
		+ Primary school (1 - 5 classes)									[ ] 3
		+ Secondary school (6 - 10 classes)									[ ] 4
		+ SLC (school leaving certificate) and above									[ ] 5
118	Does your husband consume any of the following?						if yes, started before or after earthquake ?		if yes, when started ?	How often does he consume?				change in frequency after earthquake?
							before	after	after	once a week or less	few times a week	once a day	more than once a day	write if increase = 2, decrease = 1, same as before = 0, Don't Know = 9
		1. chewing tobacco				( ) 1	[ ] 1	[ ] 2	[ ] 2	[ ] 1	[ ] 2	[ ] 3	[ ] 4
		2. biddi/cigarette				( ) 2	[ ] 1	[ ] 2	[ ] 2	[ ] 1	[ ] 2	[ ] 3	[ ] 4
		3. alcohol				( ) 3	[ ] 1	[ ] 2	[ ] 2	[ ] 1	[ ] 2	[ ] 3	[ ] 4
		4. others (specify) __________				( ) 4	[ ] 1	[ ] 2	[ ] 2	[ ] 1	[ ] 2	[ ] 3	[ ] 4
Part 2: PREGNANCY AND PARTICIPATION IN HEALTH CARE
SAY:	Then, I would like to ask you about your pregnancy and health care.
201	In your lifetime, how many pregnancies have you had? (Including abortions and stillbirths)										__ __ times		If 1 => skip to 209
202	How many miscarriages have you had?										__ __ times
203	How many induced abortions have you had?										__ __ times
204	How old were you when you had the first pregnancy?										__ __ years old
205	How many births have you had?										__ __ times		If 0 => skip to 209
206	Have any of your children died at birth or in the early days of life?										Yes [ ] 1	No [ ] 0
207	How many children do you have (excluding dead children)?										___ son	____daughter		If 0, skip to 209
208	How old is your youngest child?										__ __ years old
209	How many weeks of pregnancy are you now?										__ __ weeks
	When is your the last menstrual date? (if she is unable to recall the date, she has to ask to remember any special circumstance such as festival, harvesting time when she menstruated.) (day/month/year)										__ __/__ __/ __ __ __ __
210	Do you hope to have a?
		+ Boy									[ ] 1
		+ Girl									[ ] 2
		+ Do not mind which sex the baby is									[ ] 3
211	Do you know the sex of the baby already?										Yes [ ] 1	No [ ] 0 Skip to =>213
212	How did you feel once you had known the sex of the baby?
		+ Good									[ ] 1
		+ Bad									[ ] 2
		+ donot mind									[ ] 3
		+ Other (specify)			_________________________________						[ ] 4
213	What is the condition of fetus?
		+ Good									[ ] 1
		+ Small than gestational age									[ ] 2
		+ Defect has been noted in ultrasound									[ ] 3
		+ Don't know									[ ] 5
214	Is your pregnancy with this baby					(read the answer below)
		+ Very welcome									[ ] 1
		+ Inconvenient, but welcome									[ ] 2
		+ Not welcome									[ ] 3
215	Are you attending antenatal check up for this pregnancy?
		+ yes									[ ] 1
		+ could not because health centre is damanged due to earthquake									[ ] 2
		+ could not because service providers are not available in health institution after earthquake									[ ] 3
		+ could not access due to my poor health condition									[ ] 4
		+ lost my desire to attend afer major loss I have due to earthquake									[ ] 5
		+ Others (specify)_______________________________________									[ ] 6
216	How many times have you undertaken an antenatal check up so far?										__ __ times
217	Did you receive any advice about nutrition during pregnancy?										Yes [ ] 1	No [ ] 0
218	Were you advised to take iron tablets during pregnancy?										Yes [ ] 1	No [ ] 0
219	Are you taking iron tablets during this pregnancy?
		+ Yes									[ ] 1
		+ there is no supply from health institution after earthquake									[ ] 2
		+ I could not access due to my poor health condition									[ ] 3
		+ I do not like to take the tablets									[ ] 4
		+ Others (specify)_______________________________________									[ ] 5
220	When in this pregnancy did you start taking iron tablets?										__ __ weeks
221	How many times per week are you taking iron tablets?
		+ once a day									[ ] 1
		+ twice a day									[ ] 2
		+ once a week									[ ] 3
		+ less than once per week									[ ] 4
		+ others (specify)_______________________________________									[ ] 5
222	Within the last year have you ever been advised that you are suffering from any of the following illness?
		+ Anemia									( ) 1
		+ Thyroid problem									( ) 2
		+ Heart disease									( ) 3
		+ Kindney disease (stone)									( ) 4
		+ Lung disease (Asthma)									( ) 5
		+ Mental illness									( ) 6
		+ Not any									( ) 7	Skip to =>301
		+ Others (specify)_______________________________________									( ) 8
223	How did you treat if you had anemia? (multiple response)
		+ Over the counter medication									( ) 1
		+ Prescribed medication taking at home									( ) 2
		+ Hospitalised									( ) 3
		+ Consulted shaman									( ) 4
		+ I have not treated yet because health instititution is damaged due to earthquake									( ) 5
		+ I have not treated yet because no access of service provider in health institution after earthquake									( ) 6
		+ I have not treated yet because I have no money for the treatment									( ) 7
		+ family members did not cooperate for the treatment									( ) 8
		+ Others (specify) _____________									( ) 9
224	How did you treat if you had thyroid problem? (multiple response)
		+ Over the counter medication									( ) 1
		+ Prescribed medication taking at home									( ) 2
		+ Hospitalised									( ) 3
		+ Consulted shaman									( ) 4
		+ I have not treated yet because health instititution is damaged due to earthquake									( ) 5
		+ I have not treated yet because no access of service provider in health institution after earthquake									( ) 6
		+ I have not treated yet because I have no money for the treatment									( ) 7
		+ family members did not cooperate for the treatment									( ) 8
		+ Others (specify) _____________									( ) 9
225	How did you treat if you had heart disease? (multiple response)
		+ Over the counter medication									( ) 1
		+ Prescribed medication taking at home									( ) 2
		+ Hospitalised									( ) 3
		+ Consulted shaman									( ) 4
		+ I have not treated yet because health instititution is damaged due to earthquake									( ) 5
		+ I have not treated yet because no access of service provider in health institution after earthquake									( ) 6
		+ I have not treated yet because I have no money for the treatment									( ) 7
		+ family members did not cooperate for the treatment									( ) 8
		+ Others (specify) _____________									( ) 9
226	How did you treat if you had kidney disease? (multiple response)
		+ Over the counter medication									( ) 1
		+ Prescribed medication taking at home									( ) 2
		+ Hospitalised									( ) 3
		+ Consulted shaman									( ) 4
		+ I have not treated yet because health instititution is damaged due to earthquake									( ) 5
		+ I have not treated yet because no access of service provider in health institution after earthquake									( ) 6
		+ I have not treated yet because I have no money for the treatment									( ) 7
		+ family members did not cooperate for the treatment									( ) 8
		+ Others (specify) _____________									( ) 9
227	How did you treat if you had Lung disease? (multiple response)
		+ Over the counter medication									( ) 1
		+ Prescribed medication taking at home									( ) 2
		+ Hospitalised									( ) 3
		+ Consulted shaman									( ) 4
		+ I have not treated yet because health instititution is damaged due to earthquake									( ) 5
		+ I have not treated yet because no access of service provider in health institution after earthquake									( ) 6
		+ I have not treated yet because I have no money for the treatment									( ) 7
		+ family members did not cooperate for the treatment									( ) 8
		+ Others (specify) _____________									( ) 9
228	How did you treat if you had Mental illness? (multiple response)
		+ Over the counter medication									( ) 1
		+ Prescribed medication taking at home									( ) 2
		+ Hospitalised									( ) 3
		+ Consulted shaman									( ) 4
		+ I have not treated yet because health instititution is damaged due to earthquake									( ) 5
		+ I have not treated yet because no access of service provider in health institution after earthquake									( ) 6
		+ I have not treated yet because I have no money for the treatment									( ) 7
		+ family members did not cooperate for the treatment									( ) 8
		+ Others (specify) _____________									( ) 9
PART 3: MENTAL WELLBEING
SAY:	The following questions relate to mental wellbeing. If you think the question applies to you, please respond which option suits the best to you. If you want to ecape any question, you are free to do so. Shall we go ahead?
Mental Health Continuum Short Form (MHC-SF)
During the past month, how often did you feel the following ways										never	once or twice	about once a week	2 or 3 times a week	almost every day	everyday
301	Happy									[ ] 0	[ ] 1	[ ] 2	[ ] 3	[ ] 4	[ ] 5
302	Interested in life									[ ] 0	[ ] 1	[ ] 2	[ ] 3	[ ] 4	[ ] 5
303	Satisfied with life									[ ] 0	[ ] 1	[ ] 2	[ ] 3	[ ] 4	[ ] 5
304	That you had something important to contribute to society									[ ] 0	[ ] 1	[ ] 2	[ ] 3	[ ] 4	[ ] 5
305	That you belonged to a community (like a social group, school, neighbourhood, etc.)									[ ] 0	[ ] 1	[ ] 2	[ ] 3	[ ] 4	[ ] 5
306	That our society is a good place, or is becoming a better place, for all people									[ ] 0	[ ] 1	[ ] 2	[ ] 3	[ ] 4	[ ] 5
307	That people are basically good									[ ] 0	[ ] 1	[ ] 2	[ ] 3	[ ] 4	[ ] 5
308	That the way our society works made sense to you									[ ] 0	[ ] 1	[ ] 2	[ ] 3	[ ] 4	[ ] 5
309	That you liked most parts of your personality									[ ] 0	[ ] 1	[ ] 2	[ ] 3	[ ] 4	[ ] 5
310	Good at managing the responsibilites of your daily life									[ ] 0	[ ] 1	[ ] 2	[ ] 3	[ ] 4	[ ] 5
311	That you had warm and trusting relationships with others									[ ] 0	[ ] 1	[ ] 2	[ ] 3	[ ] 4	[ ] 5
312	That you had experiences that chanllenged you to grow and become a better person									[ ] 0	[ ] 1	[ ] 2	[ ] 3	[ ] 4	[ ] 5
313	Confident to think or express your own ideas and opinions									[ ] 0	[ ] 1	[ ] 2	[ ] 3	[ ] 4	[ ] 5
314	That your life has a sense of direction or meaning to it									[ ] 0	[ ] 1	[ ] 2	[ ] 3	[ ] 4	[ ] 5
EPDS
SAY:	As you are pregnant, we would like to know how your are feeling. Please indicate which answer comes closest to how you have felt in the past seven days not just how you feel today.
315	You have been able to laugh and see the funny side of things
	+ As much as you always could										[ ] 1
	+ Not quite so much now										[ ] 2
	+ Definitely not so much now										[ ] 3
	+ Not at all										[ ] 4
316	You have looked forward with enjoyment to things
	+ As much as you ever did										[ ] 1
	+ Rather less than you used to										[ ] 2
	+ Definitely less than you used to										[ ] 3
	+ Hardly at all										[ ] 4
317	You have blamed yourself unnecessarily when things went wrong
	+ Yes, most of the time										[ ] 1
	+ Yes, some of the time										[ ] 2
	+ Not very often										[ ] 3
	+ No, never										[ ] 4
318	You have been anxious or worried for no good reason
	+ No, not at all										[ ] 1
	+ Hardly ever										[ ] 2
	+ Yes, sometimes										[ ] 3
	+ Yes, very often										[ ] 4
319	You have felt scared or panicky for no very good reason
	+ Yes, quite a lot										[ ] 1
	+ Yes, sometimes										[ ] 2
	+ No, not much										[ ] 3
	+ No, not at all										[ ] 4
320	Things have been getting on top of you
	+ Yes, most of the time you haven’t been able to cope at all										[ ] 1
	+ Yes, sometimes you haven’t been coping as well as usual										[ ] 2
	+ No, most of the time you have coped well										[ ] 3
	+ No, you have been coping as well as ever										[ ] 4
321	You have been so unhappy that you have had difficulty sleeping
	+ Yes, most of the time										[ ] 1
	+ Yes, sometimes										[ ] 2
	+ Not very often										[ ] 3
	+ No, not at all										[ ] 4
322	You have felt sad or miserable
	+ Yes, most of the time										[ ] 1
	+ Yes, quite often										[ ] 2
	+ Not very often										[ ] 3
	+ No, not at all										[ ] 4
323	You have been so unhappy that you have been crying
	+ Yes, most of the time										[ ] 1
	+ Yes, quite often										[ ] 2
	+ Only occasionally										[ ] 3
	+ No, never										[ ] 4
324	The thought that you don't want to live anymore?
	+ Yes, quite often										[ ] 1
	+ Sometimes										[ ] 2
	+ Hardly ever										[ ] 3
	+ Never										[ ] 4
PART 4: EXPERIENCE OF EARTHQUAKE
SAY:	Now I would like to ask you some questions related to your experiences of the earthquake recently happened. If you want to ecape any question, you are free to do so. Shall we go ahead?
401	Where are you living now?
		+ Own original home									[ ] 1
		+ Temporary shelter									[ ] 2
		+ Rented room/home									[ ] 3
		+ Relative's home									[ ] 4
		+ Other (specify) __________									[ ] 5
402	To what extent did the earthquake damage to your home?
		+ None									[ ] 1
		+ Some									[ ] 2
		+Much									[ ] 3
		+Enormous									[ ] 4
403	Because of the earthquake damage, were you unable to live in your home?										Yes [ ] 1	No [ ] 0	if yes, how many days __________
404	Even if your home was not damage, had you been to live outside of your home due to fear of earthquake?										Yes [ ] 1	No [ ] 0	if yes, how many days __________
405	What does roof of your home make by?						before earthquake					after earthquake
							your own			you lived		your own		you living
		+ Temporary (e.g. mud, straw etc)					1 [ ]			1 [ ]		1 [ ]		1 [ ]
		+ Semi-build (brick, tile etc)					2 [ ]			2 [ ]		2 [ ]		2 [ ]
		+ Build (concrete, mortar)					3 [ ]			3 [ ]		3 [ ]		3 [ ]
406	What does floor of your home make by?						before earthquake					after earthquake
							your own			you lived		your own		you living
		+ Temporary (e.g. mud, straw etc)					1 [ ]			1 [ ]		1 [ ]		1 [ ]
		+ Semi-build (brick, tile etc)					2 [ ]			2 [ ]		2 [ ]		2 [ ]
		+ Build (concrete, mortar)					3 [ ]			3 [ ]		3 [ ]		3 [ ]
407	How many people are there in your family (including children and others who eat and are living together in the house for the last 6 months at least)?										in your home			living with you
											__ __ people			__ __ people
408	In total, how many rooms are there in your home? (private kitchen also is a room which is defined that having walls and entrance door)						before earthquake					after earthquake
							your own			you lived		your own		you living
							__ __ rooms			__ __ rooms		__ __ rooms		__ __ rooms
409	What is the main source of water your household uses for drinking?						before earthquake					after earthquake
							your own			you lived		your own		you living
		+ tap water/pipe water					[ ] 1			[ ] 1		[ ] 1		[ ] 1
		+ tube well/hand pump					[ ] 2			[ ] 2		[ ] 2		[ ] 2
		+ covered well/kuwa					[ ] 3			[ ] 3		[ ] 3		[ ] 3
		+ uncovered well/kuwa					[ ] 4			[ ] 4		[ ] 4		[ ] 4
		+ spout water					[ ] 5			[ ] 5		[ ] 5		[ ] 5
		+ Rain water					[ ] 6			[ ] 6		[ ] 6		[ ] 6
		+ ponds/pools/rivers/streams					[ ] 7			[ ] 7		[ ] 7		[ ] 7
		+ Other (specify)			________________________________________		[ ] 8			[ ] 8		[ ] 8		[ ] 8
410	What is the main material your household uses for cooking?						before earthquake					after earthquake
							your own			you lived		your own		you living
		+Wood, charcoal, coal, cow dung					[ ] 1			[ ] 1		[ ] 1		[ ] 1
		+ Straw/thatch					[ ] 2			[ ] 2		[ ] 2		[ ] 2
		+ Petroleum					[ ] 3			[ ] 3		[ ] 3		[ ] 3
		+ Gas / electricity					[ ] 4			[ ] 4		[ ] 4		[ ] 4
		+ Don't cook at home					[ ] 5			[ ] 5		[ ] 5		[ ] 5
		+ Other (specify)			________________________________________		[ ] 6			[ ] 6		[ ] 6		[ ] 6
411	What type of latrine is your household uses?						before earthquake					after earthquake
							your own			you lived		your own		you living
		+ Water-flushed latrine					[ ] 1			[ ] 1		[ ] 1		[ ] 1
		+ One or two-compartment latrine, other unhygienic latrine (No-water flushed latrine)					[ ] 2			[ ] 2		[ ] 2		[ ] 2
		+ No latrine					[ ] 3			[ ] 3		[ ] 3		[ ] 3
412	Were there any of the following items in your house?						before earthquake					after earthquake
							your own			you lived		your own		you living
		+ Radio					[ ] 1			[ ] 1		[ ] 1		[ ] 1
		+ TV (without cable)					[ ] 2			[ ] 2		[ ] 2		[ ] 2
		+ TV (with cable)					[ ] 3			[ ] 3		[ ] 3		[ ] 3
		+ Computer					[ ] 4			[ ] 4		[ ] 4		[ ] 4
		+ Internet					[ ] 5			[ ] 5		[ ] 5		[ ] 5
		+ Landline telephone					[ ] 6			[ ] 6		[ ] 6		[ ] 6
		+ Mobile telephone					[ ] 7			[ ] 7		[ ] 7		[ ] 7
		+ Bicycle					[ ] 8			[ ] 8		[ ] 8		[ ] 8
		+ Motorcycle					[ ] 9			[ ] 9		[ ] 9		[ ] 9
		+ Refrigerator					[ ]10			[ ]10		[ ]10		[ ]10
		+ Washing machine					[ ]11			[ ]11		[ ]11		[ ]11
		+ others					[ ]12			[ ]12		[ ]12		[ ]12
413	Does earthquake damage any of the following ?											None	some	much	enormous
	+Domestic animals such as cow, goat etc									( ) 1		[ ] 1	[ ] 2	[ ] 3	[ ] 4
	+Crops, trees etc									( ) 2		[ ] 1	[ ] 2	[ ] 3	[ ] 4
	+Others (specify)_______________									( ) 3		[ ] 1	[ ] 2	[ ] 3	[ ] 4
Key -> some: general damage or injury; much: reduce productivity, injured or died few animals; enormous: drastically reduce productivity, almost all animals injured or died
414	Were you ever without of the following resources after earthquake?										Yes	No	if yes, how many days
		+ electricity								( ) 1	[ ] 1	[ ] 0	___________________
		+ telephone services								( ) 2	[ ] 1	[ ] 0	___________________
		+ adequate water								( ) 3	[ ] 1	[ ] 0	___________________
		+adequate food								( ) 4	[ ] 1	[ ] 0	___________________
		+adequate clothing								( ) 5	[ ] 1	[ ] 0	___________________
415	Where were you at the time of two major earthquake?									first (25th April)			second (12th May)
		+ inside the home								[ ] 1			[ ] 1
		+ outside the home								[ ] 2			[ ] 2
		+traveling (inside a vehicle)								[ ] 3			[ ] 3
		+others								[ ] 4			[ ] 4
416	Were you trap somewhere and rescued during earthquake?										Yes [ ] 1	No[ ]0	if yes, how many hours/days ___________
417	Were your any immediate family member trap somewhere and rescued during earthquake?										Yes [ ] 1	No[ ]0	if yes, how many hours/days ___________
418	Did the earthquake cause an illness/injury to you?												Yes [ ] 1	No [ ] 0
419	Did the earthquake cause injury/illness to some other members of your family?												Yes [ ] 1	No [ ] 0
420	Did you see anyone die in the earthquake?												Yes [ ] 1	No [ ] 0
421	Did anyone close to you die in the earthquake?												Yes [ ] 1	No [ ] 0
422	How afraid were you during the earthquake that you might be killed or seriously injured by the earthquake?
		+ not at all				[ ]1
		+ a little bit				[ ]2
		+ moderately				[ ]3
		+extremely				[ ]4
423	Did you get any kind of support during or after earthquake? If yes, from whom?					Neighbours		Relatives/friends			Government		Support organization		Volunteers
	+rescue any of the family member from hazardous situation				( )1	( ) 1		( ) 2			( ) 3		( ) 4		( ) 5
	+provided/helped to construct temporaty selter				( )2	( ) 1		( ) 2			( ) 3		( ) 4		( ) 5
	+food				( )3	( ) 1		( ) 2			( ) 3		( ) 4		( ) 5
	+clothes				( )4	( ) 1		( ) 2			( ) 3		( ) 4		( ) 5
	+Informal emotional support				( )5	( ) 1		( ) 2			( ) 3		( ) 4		( ) 5
	+Professional Psychological treatment/support				( )6	( ) 1		( ) 2			( ) 3		( ) 4		( ) 5
	+Others (specify) _______				( )7	( ) 1		( ) 2			( ) 3		( ) 4		( ) 5
424	Are you satisfied with the support you got?									Yes [ ] 1		No [ ] 0 Skip to =>426
425	If you are not satisfied with the support you got, can you please tell me the reason?
		+They did partiality											( ) 1
		+ relief materials were not relevant as our need											( ) 2
		+ relief materials were in poor quality											( ) 3
		+ the support was not timely (delayed response)											( ) 4
		+ these kind of support makes people dependent											( ) 5
		+Others (specify) _____________											( ) 6
PART 5: Relationship with Husband
SAY:	Please think about your relationship with your husband and his attitudes and behaviour towards you since becoming pregnant and give the statement that best describes your relationship with him.If you want to ecape any question, you are free to do so. Shall we go ahead?
											Low				High
501	How well does your partner meet your needs?										1	2	3	4	5
502	In general, how satisfied are you with your relationship?										1	2	3	4	5
503	How good is your relationship compare to most?										1	2	3	4	5
504	How often do you wish you hadn't gotten into this relationship?										1	2	3	4	5
505	To what extent has your relationship met your original expectations?										1	2	3	4	5
506	How much do you love your partner?										1	2	3	4	5
507	How many problems are there in your relationship?										1	2	3	4	5
Part 6: EXPOSURE TO VIOLENCE
SAY:	When two people marry or live together, they usually share both good and bad moments. I would now like to ask some question about your relationships and how your husband/partner treats (treated) you. If anyone interrupts us, I will change to another topic of conversation. I would again like to assure you that your answers will be kept secret, and that you do not have to answer any questions that …
I am now going to ask you about some situation that are true for many women. Thinking about your husband/partner, would you say it is generally true that he:												Yes		No
508	Tries to keep you from seeing your friends											[ ] 1		[ ] 0
509	Tries to restrict contact with your family of birth											[ ] 1		[ ] 0
510	Insists on knowing where you are at all times											[ ] 1		[ ] 0
511	Ignores you and treats you indifferently											[ ] 1		[ ] 0
512	Gets angry if you speak with another man											[ ] 1		[ ] 0
513	Is often suspicious that you are unfaithful											[ ] 1		[ ] 0
514	Expects you to ask his permission before seeking healthcare for yourself											[ ] 1		[ ] 0
The next questions are about things that happen to many women, and that your current partner, or any other partner may have done to you. I want you to tell me if your current husband/partner, or any other partner, has ever done the following things to you.							A					B
							Has this happened after earthquake? would you say that this has happened none, once, a few times or many times?					Before earthquake, would you say that this has happened none, once, a few times or many times?
							none	once	No	few	many	none	once	Few	Many
515	Insulted you or made you feel bad about yourself?						[ ]0	[ ] 1	[ ] 2	[ ] 2	[ ] 3	[ ] 0	[ ] 1	[ ] 2	[ ] 3
516	Belittled or humiliated you in front of other people?						[ ]0	[ ] 1	[ ] 2	[ ] 2	[ ] 3	[ ] 0	[ ] 1	[ ] 2	[ ] 3
517	Did things to scare or intimidate you on purpose (e.g. by the way he looked at you, by yelling and smashing things)?						[ ]0	[ ] 1	[ ] 2	[ ] 2	[ ] 3	[ ] 0	[ ] 1	[ ] 2	[ ] 3
518	Threatened to hurt you or someone you care about?						[ ]0	[ ] 1	[ ] 2	[ ] 2	[ ] 3	[ ] 0	[ ] 1	[ ] 2	[ ] 3
Has he or any other partner ever…							A					B
							Has this happened after earthquake? would you say that this has happened none, once, a few times or many times?					Before earthquake, would you say that this has happened none, once, a few times or many times?
							none	once	No	few	many	none	once	Few	Many
519	Slapped you or thrown some thing at you that could hurt you?						[ ]0	[ ] 1	[ ] 2	[ ] 2	[ ] 3	[ ] 0	[ ] 1	[ ] 2	[ ] 3
520	Pushed you or shoved you?						[ ]0	[ ] 1	[ ] 2	[ ] 2	[ ] 3	[ ] 0	[ ] 1	[ ] 2	[ ] 3
521	Hit you with fist or with something else that could hurt you?						[ ]0	[ ] 1	[ ] 2	[ ] 2	[ ] 3	[ ] 0	[ ] 1	[ ] 2	[ ] 3
522	Kicked you, dragged you or beaten you up?						[ ]0	[ ] 1	[ ] 2	[ ] 2	[ ] 3	[ ] 0	[ ] 1	[ ] 2	[ ] 3
523	Choked or burnt you on purpose?						[ ]0	[ ] 1	[ ] 2	[ ] 2	[ ] 3	[ ] 0	[ ] 1	[ ] 2	[ ] 3
524	Threatened to use or actually used a gun, knife or other weapon against you?						[ ]0	[ ] 1	[ ] 2	[ ] 2	[ ] 3	[ ] 0	[ ] 1	[ ] 2	[ ] 3
Has he or any other partner ever…							A					B
							Has this happened after earthquake? would you say that this has happened none, once, a few times or many times?					Before earthquake, would you say that this has happened none, once, a few times or many times?
							none	once	No	few	many	none	once	Few	Many
525	Physically forced you to have sexual intercourse when you did not want to?						[ ]0	[ ] 1	[ ] 2	[ ] 2	[ ] 3	[ ] 0	[ ] 1	[ ] 2	[ ] 3
526	Did you ever have sexual intercourse you did not want because you were afraid of what he might do?						[ ]0	[ ] 1	[ ] 2	[ ] 2	[ ] 3	[ ] 0	[ ] 1	[ ] 2	[ ] 3
527	Did he ever force you to do something sexual that you found degrading or humiliating?						[ ]0	[ ] 1	[ ] 2	[ ] 2	[ ] 3	[ ] 0	[ ] 1	[ ] 2	[ ] 3
528	Would you like to tell me anything else?
	______________________________________________________
	______________________________________________________
SAY:	Thank you very much for your participation.
Notes from the interviewer regarding any difficulties in the interviewing circumstances, respondent's attitudes to the study, your own feelings about her frankness, your observation about the household situation - if applicable, and others related to the quality of the interview:
_____________________________________________________________________________________
_____________________________________________________________________________________
_____________________________________________________________________________________
B		DELIVERY AND NEWBORN BABY
PARTICIPANT's IDENTIFICATION
District				___________________________						Respondent ID		__ __ __
Village				___________________________						Municipality		___________________________
DATA MANAGEMENT
1	Interviewer			__________________________				Date __ __/__ __/ __ __
2	Supervisor			__________________________				Date __ __/__ __/ __ __
ANTHOPOMETRIC MEASUREMENT
1	Date of delivery (day/month/year)						__ __/__ __/__ __ __ __
2	Type of delivery						normal [ ] 1			vaccume/forecep [ ] 2			caesarean section [ ] 3
3	Place of delivery						home [ ] 1			health institution [ ] 2			others (specify)_____[ ] 3
4	Sex of baby						male [ ] 1				female [ ] 2
5	Weight of baby						__ __ . __	kg
	Would you like to tell me anything else?
SAY:	Thank you very much for your participation.
Notes from the interviewer regarding any difficulties in the interviewing circumstances, respondent's attitudes to the study, your own feelings about her frankness, your observation about the household situation - if applicable, and others related to the quality of the interview.
_____________________________________________________________________________________
_____________________________________________________________________________________
_____________________________________________________________________________________
